# Supplementary material for: Assessment of the causal relationship between gut microbiota and cardiovascular diseases: a bidirectional Mendelian randomization analysis
Source: BioData Min. 2024 Feb 26;17:6. doi: 10.1186/s13040-024-00356-2 (PMC10898129; doi:10.1186/s13040-024-00356-2)
Supplement: Supplementary file 1 — Additional file 1: Supplementary Fig. S1. (1a) KEGG and BP analysis. (2a) CC and MF analysis. [file 13040_2024_356_MOESM1_ESM.zip]

Archive with 2 entries (2 files):
- FigS1A.tif
- FigS1b.tif
