# Supplementary material for: Assessment of the causal relationship between gut microbiota and cardiovascular diseases: a bidirectional Mendelian randomization analysis
Source: BioData Min. 2024 Feb 26;17:6. doi: 10.1186/s13040-024-00356-2 (PMC10898129; doi:10.1186/s13040-024-00356-2)
Supplement: Supplementary file 2 — Additional file 2. [file 13040_2024_356_MOESM2_ESM.xlsx]

## Sheet: Sheet1
exposure	outcome	methods	number of SNPs	OR (95%CIs)	P-value	Beta(SE)	F-statistic	P-value	I2 (%)	P-value
Dorea	AF	Weighted median	5	1.213 (1.038-1.416)	0.01	0.19 (0.08)	5.64062	0.62	21.8	0.28
Fusicatenibacter	AF	IVW	9	1.097 (1.006-1.196)	0.04	0.09(0.04)	5.0625	0.43	1.3	0.42
Holdemania	AF	Weighted median	6	0.898 (0.810-0.995)	0.04	-0.11 (0.05)	4.84	0.12	37.4	0.16
Howardella	AF	IVW	7	0.955 (0.913-0.999)	0.05	-0.05 (0.02)	6.25	0.54	0	0.56
Intestinibacter	AF	IVW	7	0.908 (0.831-0.993)	0.03	-0.10 (0.05)	4	0.5	21.3	0.27
Lachnospiraceae NK4A136 group	AF	IVW	7	0.904 (0.841-0.973)	0.007	-0.10 (0.04)	6.25	0.82	0	0.76
Lachnospiraceae UCG008	AF	IVW	8	1.062 (1.003-1.125)	0.04	0.06 (0.03)	4	0.55	2.5	0.41
Odoribacter	AF	Weighted median	3	0.835 (0.710-0.993)	0.04	-0.18 (0.09)	4	0.46	3.1	0.36
Paraprevotella	AF	IVW	9	1.062 (1.008-1.119)	0.02	0.06 (0.03)	4	0.4	26	0.21
Ruminococcaceae UCG014	AF	IVW	6	1.106 (1.015-1.206)	0.02	0.1 (0.04)	6.25	0.09	33.5	0.19
Streptococcus	AF	IVW	11	1.103 (1.007-1.207)	0.03	0.1 (0.05)	4	0.88	35	0.12
Turicibacter	AF	IVW	6	0.904 (0.838-0.976)	0.01	-0.1(0.04)	6.25	0.28	6.5	0.37
Coprococcus1	CAD	IVW	7	0.867 (0.790-0.952)	0.003	-0.14 (0.05)	7.84	0.84	0	0.6
Eisenbergiella	CAD	IVW	5	1.075 (1.003-1.153)	0.04	0.07 (0.04)	3.06	0.53	0	0.72
Holdemanella	CAD	Weighted median	6	1.110 (1.009-1.222)	0.03	0.1 (0.05)	4	0.24	51	0.07
Intestinibacter	CAD	IVW	7	0.919 (0.847-0.997)	0.04	-0.08 (0.04)	4	0.23	0	0.46
Marvinbryantia	CAD	IVW	6	0.901 (0.825-0.986)	0.02	-0.1(0.05)	4	0.93	0	0.65
Odoribacter	CAD	IVW	3	1.206 (1.049-1.387)	0.009	0.19 (0.07)	7.37	0.56	54.7	0.11
Oxalobacter	CAD	IVW	8	1.059 (1.011-1.109)	0.02	0.06 (0.02)	9	0.63	0	0.84
Parasutterella	CAD	IVW	11	0.936 (0.878-0.998)	0.04	-0.06 (0.03)	4	0.94	33.6	0.13
Ruminiclostridium6	CAD	IVW	9	0.883 (0.819-0.952)	0.001	-0.12 (0.04)	9	0.58	12	0.33
unknown genus id.1000005472	CAD	IVW	3	0.889 (0.803-0.983)	0.02	-0.12 (0.05)	5.76	0.77	0	0.87
unknown genus id.2755	CAD	Weighted median	5	1.119 (1.001-1.251)	0.05	0.11 (0.06)	3.36	0.76	17.6	0.3
Akkermansia	MI	IVW	9	0.890 (0.799-0.991)	0.03	-0.12 (0.05)	5.76	0.91	26.8	0.21
Anaerotruncus	MI	IVW	5	0.804 (0.666-0.971)	0.02	-0.22 (0.1)	4.84	0.98	5.6	0.37
Barnesiella	MI	IVW	10	1.150 (1.007-1.313)	0.04	0.14 (0.07)	4	0.96	26.7	0.2
Bilophila	MI	IVW	6	0.861 (0.745-0.995)	0.04	-0.15 (0.07)	4.6	0.78	0	0.84
Coprococcus1	MI	Weighted median	7	0.813 (0.669-0.987)	0.04	-0.21 (0.1)	4.41	0.3	23.7	0.25
Eubacterium coprostanoligenes group	MI	IVW	6	1.18 (1.004-1.387)	0.05	0.17 (0.08)	4.52	0.35	12.9	0.33
Intestinimonas	MI	IVW	11	1.114 (1.007-1.232)	0.04	0.11 (0.05)	4.84	0.28	8.6	0.36
Lachnospiraceae FCS020 group	MI	IVW	7	1.139 (1.013-1.281)	0.03	0.13 (0.06)	4.69	0.51	0	0.94
Odoribacter	MI	IVW	3	1.356 (1.093-1.683)	0.006	0.3 (0.11)	7.44	0.91	0	0.66
Oxalobacter	MI	IVW	8	1.091 (1.015-1.172)	0.02	0.09 (0.04)	5.06	0.9	0	0.67
Ruminiclostridium6	MI	IVW	8	0.857 (0.765-0.960)	0.008	-0.15 (0.06)	6.25	0.74	0	0.57
Ruminococcaceae UCG005	MI	IVW	9	1.143 (1.015-1.288)	0.03	0.13 (0.06)	4.69	0.43	0	0.95
Sellimonas	MI	IVW	5	1.108 (1.025-1.198)	0.01	0.10 (0.04)	6.25	0.88	0	0.43
unknown genus id.1000005472	MI	IVW	3	0.854 (0.731-0.998)	0.05	-0.16 (0.08)	4	0.78	0	0.85
unknown genus id.826	MI	IVW	7	0.886 (0.787-0.997)	0.05	-0.12 (0.06)	4	0.52	21.6	0.26
Alistipes	IS	IVW	5	1.504 (1.024-2.210)	0.04	0.41 (0.2)	4.2	0.94	39	0.16
Catenibacterium	IS	IVW	4	1.180 (1.011-1.377)	0.04	0.17 (0.08)	4.52	0.48	0	0.7
Eubacterium brachy group	IS	IVW	4	0.839 (0.708-0.995)	0.04	-0.18 (0.09)	4	0.5	0	0.73
Lachnospiraceae NK4A136 group	IS	IVW	7	0.759 (0.623-0.926)	0.007	-0.28 (0.1)	7.84	0.57	0	0.85
Parabacteroides	IS	IVW	3	1.535 (1.027-2.295)	0.04	0.43 (0.21)	9.75	0.52	0	0.56
Parasutterella	IS	IVW	11	1.264 (1.057-1.512)	0.01	0.23 (0.09)	6.53	0.06	13.6	0.31
Rikenellaceae RC9 gut group	IS	IVW	6	1.147 (1.006-1.306)	0.04	0.14 (0.07)	4	0.39	0	0.51
Allisonella	HBP	Weighted median	4	1.276 (1.014-1.606)	0.04	0.24 (0.12)	4	0.88	81	0.001
Bifidobacterium	HBP	IVW	6	1.221 (1.011-1.475)	0.04	0.2 (0.1)	4	0.58	0	0.46
Sutterella	HBP	IVW	4	1.484 (1.106-1.992)	0.009	0.39 (0.15)	6.76	0.67	0	0.56
